# Supplementary material for: Triterpenoids from the Leaves of Diospyros digyna and Their PTP1B Inhibitory Activity
Source: Molecules. 2024 Apr 5;29(7):1640. doi: 10.3390/molecules29071640 (PMC11013491; doi:10.3390/molecules29071640)
Supplement: Supplementary file 1 [file molecules-29-01640-s001.zip]

Archive with 1 entries (1 files):
- molecules-2939492-supplementary.pdf
